# Supplementary material for: Meta‐Analysis of COVID‐19 Cluster Events Suggestive of Long‐Distance Airborne Transmission/Inhalation
Source: Microbiologyopen. 2026 Apr 2;15(2):e70232. doi: 10.1002/mbo3.70232 (PMC13052039; doi:10.1002/mbo3.70232)
Supplement: Supplementary file 1 — Table S1: Quality assessment of epidemiological investigations of COVID‐19 cluster events suspected of long‐distance airborne transmission/inhalation. [file MBO3-15-e70232-s002.xlsx]

## Sheet: Table 1 fin
Table S1. Quality assessment of epidemiological investigations of COVID-19 cluster events suspected of long-distance airborne transmission/inhalation.
IDa	Locationb	Investigated (N)	Infectee, overall (N)	Secondary cases eligible to this study (N)c	Epidemiology curve	Aged	Genderd	Probable case	Comorbidity	Tertiary infectione	Notes	Reference
1	Guangzhou, China	91	10	9	○	○	○	-	○	○	Analysis of airflow and seating arrangement	18, 19
2	Hunan Province, China	243	10	9	○	-	-	-	-	○	Analysis of the seated position in the bus	20
3	Zhejiang province, China	299	75	32	○	△	△	-	-	○	Analysis of airflow and seating arrangement	21
4	Okinawa, Japan	148	21	16	○	○	○	○	-	○	Analysis of seating arrangement in the aircraft	22
5	Maribor, Slovenia	5	5	4	-	-	-	-	-	-	Squash	23
6	Washington, USA	122	53	52	○	△	-	○	-	-	2.5-hour choir practice session	24
7	France	27	19	17	○	△	-	-	-	-	One of the two cases was suspected to be an independent introduction	25
8	Chennai, India	1478	21	19 (6)	○	○	○	-	○	-	Outbreak in a tertiary-care cancer hospital	26
9	Jeonju, Korea	13	4	2	-	-	-	-	-	-	Analysis of airflow and seating arrangement	27
10	Sydney, Australia	508	13	12	○	-	-	-	-	-	No air conditioning while singing	28
11	Seoul, South Korea	10	10	8	-	○	○	-	-	-	Analysis of apartment duct airflow	29
12	Germany	69	36	36	-	-	-	-	-	-	Professional basketball game	30
13	Rheda-Wiedenbruck, Germany	> 6,000	> 1,000	36	-	-	-	-	-	○	Initial outbreak episode was included in this study	31
	Total	> 9,013	> 1,277	252	-	-	-	-	-	-	-	-
a. Cluster events #1–12 were included in the incubation period analysis. Cluster event #13 was included only in the infection–hospitalization rate (IHR) analysis because the exact exposure date could not be determined. b. Only the country is indicated unless a specific geographic location was reported in the original literature. c. The number in the bracket represents the medical care providers a…
