# Supplementary material for: Meta‐Analysis of COVID‐19 Cluster Events Suggestive of Long‐Distance Airborne Transmission/Inhalation
Source: Microbiologyopen. 2026 Apr 2;15(2):e70232. doi: 10.1002/mbo3.70232 (PMC13052039; doi:10.1002/mbo3.70232)
Supplement: Supplementary file 2 — Table S2: Frequency distribution of incubation periods among cases in COVID‐19 cluster events suspected of long‐distance airborne transmission/inhalation. [file MBO3-15-e70232-s001.xlsx]

## Sheet: Table 1 fin
Table S2. Frequency distribution of incubation periods among cases in COVID-19 cluster events suspected of long-distance airborne transmission/inhalation.
ID	Locationa	Number of secondary cases (N)	Incubation period (days, median)	Incubation period of each case (days)b																									Reference
				1	2	3	4	5	6	7	8	9	10	11	12	13	14	15	16	17	18	19	20	21	22	23	24	25
1	Guangzhou, China	9	7	0	0	2	0	2	0	1	1	1	1	0	1	0	0	0	0	0	0	0	0	0	0	0	0	0	18, 19
2	Hunan Province, China	9	4	1	3	0	1	0	2	0	0	1	0	0	0	1	0	0	0	0	0	0	0	0	0	0	0	0	20
3	Zhejiang province, China	32	8	0	1	7	2	3	3	0	0	0	4	0	3	2	1	1	1	2	0	0	1	0	0	0	0	1	21
4	Okinawa, Japan	16	8	0	0	5	1	3	0	1	0	4	1	0	0	1	0	0	0	0	0	0	0	0	0	0	0	0	22
5	Maribor, Slovenia	4	4	0	0	1	2	0	1	0	0	0	0	0	0	0	0	0	0	0	0	0	0	0	0	0	0	0	23
6	Washington, USA	52	6	3	7	19	16	4	0	2	0	0	0	0	1	0	0	0	0	0	0	0	0	0	0	0	0	0	24
7	France	17	5	1	1	1	3	4	2	0	2	0	2	0	1	0	0	0	0	0	0	0	0	0	0	0	0	0	25
8	Chennai, India	19	10	0	0	0	0	0	1	2	2	2	3	0	1	0	1	2	1	2	0	0	0	0	2	0	0	0	26
9	Jeonju, Korea	2	5.5	0	0	0	0	1	0	1	0	0	0	0	0	0	0	0	0	0	0	0	0	0	0	0	0	0	27
10	Sydney, Australia	12	5	0	2	3	1	0	2	1	0	0	1	1	1	0	0	0	0	0	0	0	0	0	0	0	0	0	28
11	Seoul, South Korea	8	5.5	0	1	0	1	2	1	1	1	1	0	0	0	0	0	0	0	0	0	0	0	0	0	0	0	0	29
12	Germany	36	4	Data not provided																									30
	Total	216	-	5	15	38	27	19	12	9	6	9	12	1	8	4	2	3	2	4	0	0	1	0	2	0	0	1	-
a. Only the country is indicated unless a specific geographic location was reported in the original literature. b. Data from cases with incubation periods of ≤ 17 days (N = 176) were included in the incubation-period analysis after exclusion of outliers using the Smirnov–Grubbs test (see Materials and Methods for details).
